# Supplementary material for: Splice-modulating antisense oligonucleotides targeting a pathogenic intronic variant in adult polyglucosan body disease correct mis-splicing and restore enzyme activity in patient cells
Source: Nucleic Acids Res. 2025 Jul 16;53(13):gkaf658. doi: 10.1093/nar/gkaf658 (PMC12266137; doi:10.1093/nar/gkaf658)
Supplement: gkaf658_Supplemental_Files [file gkaf658_supplemental_files.zip]

Archive with 2 entries (2 files):
- NAR_Supl_material.pdf
- Suppl Tables 1 and 2.xlsx
