# Supplementary material for: Splice-modulating antisense oligonucleotides targeting a pathogenic intronic variant in adult polyglucosan body disease correct mis-splicing and restore enzyme activity in patient cells
Source: Nucleic Acids Res. 2025 Jul 16;53(13):gkaf658. doi: 10.1093/nar/gkaf658 (PMC12266137; doi:10.1093/nar/gkaf658)
Supplement: gkaf658_Supplemental_Files [file gkaf658_supplemental_files.zip › Suppl Tables 1 and 2.xlsx]

## Sheet: Suppl. Table 1
	Supplementary Table 1. ASO sequences and chemistry. All ASOs are 18-mer RNA oligonucleoties with uniform phosphorothioate backbone (PS) and methoxyethyl at 2' position of the ribose moiety (2'MOE)
	ASO ID	Sequence (5' --> 3')
	ASO 01	CAGGTGTGAGACCTGTCA
	ASO 02	AGGTGTGAGACCTGTCAT
	ASO 03	GGTGTGAGACCTGTCATG
	ASO 04	GTGTGAGACCTGTCATGT
	ASO 05	TGTGAGACCTGTCATGTA
	ASO 06	GTGAGACCTGTCATGTAA
	ASO 07	TGAGACCTGTCATGTAAA
	ASO 08	GAGACCTGTCATGTAAAA
	ASO 09	GGCACTTAATGGTTAAAA
	ASO 10	TGGCACTTAATGGTTAAA
	ASO 11	GTGGCACTTAATGGTTAA
	ASO 12	TGTGGCACTTAATGGTTA
	ASO 13	TTGTGGCACTTAATGGTT
	ASO 14	ATTGTGGCACTTAATGGT
	ASO 15	CATTGTGGCACTTAATGG
	ASO 16	CCATTGTGGCACTTAATG
	ASO 17	CCCATTGTGGCACTTAAT
	ASO 18	TCCCATTGTGGCACTTAA
	ASO 19	TTCCCATTGTGGCACTTA
	ASO 20	ATTCCCATTGTGGCACTT
	ASO 21	TATTCCCATTGTGGCACT
	ASO 22	ATATTCCCATTGTGGCAC
	ASO 23	TATATTCCCATTGTGGCA
	ASO 24	ATATATTCCCATTGTGGC
	ASO 25	AATATATTCCCATTGTGG
	ASO 26	CAATATATTCCCATTGTG
	ASO 27	GCAATATATTCCCATTGT
	ASO 28	TGCAATATATTCCCATTG
	ASO 29	ACTGCAATATATTCCCAT
	ASO 30	CACTGCAATATATTCCCA
	ASO 31	GCACTGCAATATATTCCC
	ASO 32	TGCACTGCAATATATTCC
	ASO 33	CATATGCACTGCAATATA
	ASO 34	TAACATATGCACTGCAAT
	ASO 35	GTAACATATGCACTGCAA
	ASO 36	TTGTAACATATGCACTGC
	ASO 37	TTTGTAACATATGCACTG
	ASO 38	GTTTGTAACATATGCACT
	ASO 39	GGTTTGTAACATATGCAC
	ASO 40	GTTCCAGGTTTGTAACAT
	ASO 41	AGTTCCAGGTTTGTAACA
	ASO 42	AAGTTCCAGGTTTGTAAC
	ASO 43	AAAGTTCCAGGTTTGTAA
	ASO 44	CAAAGTTCCAGGTTTGTA
	ASO 45	ACAAAGTTCCAGGTTTGT
	ASO 46	AACAAAGTTCCAGGTTTG
	ASO 47	TAACAAAGTTCCAGGTTT
	ASO 48	ATAACAAAGTTCCAGGTT
	ASO 49	CATAACAAAGTTCCAGGT
	ASO 50	CCATAACAAAGTTCCAGG
	ASO 51	GCCATAACAAAGTTCCAG
	ASO 52	ATGCCATAACAAAGTTCC
	ASO 53	GATGCCATAACAAAGTTC
	ASO 54	TAAAGGATGCCATAACAA
	ASO 55	TTAAAGGATGCCATAACA
	ASO 56	TTTAAAGGATGCCATAAC
	ASO 57	ACCATCCGAGAGGGTTTT
	ASO 58	CACCATCCGAGAGGGTTT
	ASO 59	ACACCATCCGAGAGGGTT
	ASO 60	AACACCATCCGAGAGGGT
	ASO 61	AAACACCATCCGAGAGGG
	ASO 62	AAAACACCATCCGAGAGG
	ASO 63	TCGGCAGGCTGGGATTAC
	ASO 64	CTCGGCAGGCTGGGATTA
	ASO 65	CCTCGGCAGGCTGGGATT
	ASO 66	GCCTCGGCAGGCTGGGAT
	ASO 67	TGCCTCGGCAGGCTGGGA
	ASO 68	AGACCTGTAATGTAAAAA
	ASO 69	GAGACCTGTAATGTAAAA
	ASO 70	TGAGACCTGTAATGTAAA
	ASO 71	GTGAGACCTGTAATGTAA
	ASO 72	TGTGAGACCTGTAATGTA
	ASO 73	GTGTGAGACCTGTAATGT
	ASO 74	GGTGTGAGACCTGTAATG
	ASO 75	AGGTGTGAGACCTGTAAT
	ASO 76	CAGGTGTGAGACCTGTAA
	ASO 77	ACAGGTGTGAGACCTGTA

## Sheet: Suppl. Table 2
	Supplementary Table 2. P-value summary. Summary of calculated p-values for all ASO treatments. Statistical analyses were conducted by comparing the means of each ASO treatment to the mock condition.
		GBE1 protein		GBE1 enzyme activity
	ASO ID	Patient 1 (Fig. 3D)	Patients 2, 3, 4 (Suppl. Fig. 5A)	Patient 1 (Fig. 3D)
	ASO 02	0.0081
	ASO 03	0.0126
	ASO 04	<0.0001	0.036	0.0459
	ASO 05	<0.0001	0.0267	0.0108
	ASO 06	<0.0001	0.0403	0.0619
	ASO 07	0.016
	ASO 08	0.1874
	ASO 68	0.0112
	ASO 69	0.003
	ASO 70	0.0031	0.2851	0.1577
	ASO 71	0.0004	0.0194	0.0061
	ASO 72	0.0027	0.0144	0.0055
	ASO 73	0.0006	0.0298	0.0674
	ASO 74	0.0929
	ASO 60	0.0116
	ASO 61	0.0083	0.1263	0.0347
	ASO 15 (NC)	>0.9999	>0.9999	>0.9999
